# Supplementary material for: Pan-Resistant HIV-1 Drug Resistance Among Highly Treated Patients with Virological Failure on Dolutegravir-Based Antiretroviral Therapy in Zimbabwe
Source: Viruses. 2025 Oct 8;17(10):1348. doi: 10.3390/v17101348 (PMC12567580; doi:10.3390/v17101348)
Supplement: Supplementary file 1 [file viruses-17-01348-s001.zip]

Archive with 1 entries (1 files):
- viruses-3776771-supplementary.pdf
